# Supplementary material for: Muscle relaxation enhances motor imagery capacity in people with anxiety: A randomized clinical trial
Source: PLoS One. 2025 Jan 10;20(1):e0316723. doi: 10.1371/journal.pone.0316723 (PMC11723612; doi:10.1371/journal.pone.0316723)
Supplement: S1 Data — (CSV) [file pone.0316723.s004.csv]

sex	age	time	STAI_T	group	EDAt_1	EDAt_2	LF_1	HF_1	LF_HF_1	LF_2	HF_2	LF_HF_2	IVI_pre	EVI_pre	KI_pre	total_MIQ3_pre	dis_IVI_pre	dis_EVI_pre	dis_KI_pre	dis_MIQ3_pre	IVI_post	EVI_post	KI_post	total_MIQ3_post	dis_IVI_post	dis_EVI_post	dis_KI_post	dis_MIQ3_post
Hombre	26	10:50	85	control	2.171032631	2.577817661	NA	NA	NA	NA	NA	NA	5.5	5.75	5.25	5.5	NA	NA	NA	NA	6.75	7	7	6.916666667	NA	NA	NA	NA
Mujer	18	17:45	99	relax	1.704723665	0.093077874	76.4469	23.5472	3.2465	33.9164	66.0815	0.5133	6.75	3.75	5	5.166666667	1.0675	2.13	2.8675	2.021666667	6.25	4.5	6	5.583333333	1.0175	1.3325	1.3225	1.2242
Mujer	18	14:14	90	control	NA	NA	28.2198	71.638	0.3939	61.9022	38.0864	1.6253	5.75	5.25	6	5.666666667	0.743333333	2.59	1.045	1.459444444	5.75	6	5	5.583333333	1.4325	0.62	1.97	1.3408
Mujer	18	9:00	86	control	0.576504334	0.46750219	49.5845	50.4082	0.9837	57.4973	42.5008	1.3529	2.75	5.5	1.75	3.333333333	0.5925	0.2975	0.65	0.514166667	4	5.5	2.75	4.083333333	NA	NA	NA	NA
Mujer	18	11:30	99	control	0.184134259	0.189049491	75.7414	24.2052	3.1291	65.8236	34.0685	1.9321	6.25	7	3	5.416666667	3.085	2.63	2.4975	2.7375	6.25	6.75	4	5.666666667	1.68	2.215	1.41	1.7683
Mujer	20	9:15	85	relax	8.127931101	2.810579772	67.2352	32.7501	2.053	36.7961	63.1726	0.5825	7	6.75	6.5	6.75	2.3775	1.7175	1.2425	1.779166667	6.5	7	6.75	6.75	2.045	2.8675	1.7575	2.2233
Mujer	19	15:00	85	control	0.132269632	0.191010963	75.6163	24.2993	3.1119	87.0722	12.9247	6.7369	5	4.5	5	4.833333333	0.7125	1.3375	1.1425	1.064166667	5.5	3.75	6.5	5.25	1.815	1.45	1.25	1.505
Mujer	18	12:00	90	control	2.544541743	2.145809502	65.7157	34.1498	1.9243	41.1836	58.7917	0.7005	6	4.5	5.25	5.25	2.2325	2.455	2.265	2.3175	6	6	6	6	1.29	1.11	1.8433	1.4144
Hombre	18	8:30	99	control	3.830054679	3.690825747	48.7941	51.1835	0.9533	56.6593	43.3381	1.3074	5	5.5	2.5	4.333333333	1.6725	1.973333333	1.4575	1.701111111	4	4.5	2.75	3.75	1.41	0.9925	1.81	1.4042
Mujer	18	15:30	99	relax	5.408500701	0.573316057	31.2728	68.6651	0.4554	26.2171	73.7734	0.3554	4.75	5	3.75	4.5	1.58	2.04	1.365	1.661666667	5.5	5.75	4	5.083333333	0.9125	1.2775	1.1975	1.1292
Mujer	18	13:30	80	relax	0.142978742	0.127519103	11.1582	88.7301	0.1258	13.918	86.0668	0.1617	5	7	4.75	5.583333333	1.97	0.8275	1.6975	1.498333333	5.5	7	5.75	6.083333333	1.0025	0.8625	1.5225	1.1292
Hombre	21	15:10	95	control	0.508007322	0.441753338	70.2407	29.7348	2.3622	59.2757	40.6791	1.4572	5.5	4.5	6	5.333333333	NA	NA	NA	NA	4.75	4.75	5.5	5	NA	NA	NA	NA
Mujer	19	16:30	90	relax	0.211097548	0.102132804	41.4438	58.5334	0.708	18.3739	81.4842	0.2255	7	6.75	1.5	5.083333333	5.926666667	3.62	2.2125	3.918611111	6.75	7	3	5.583333333	3.7025	2.8967	3.1375	3.2456
Hombre	18	13:00	75	control	0.117216351	0.022139563	NA	NA	NA	NA	NA	NA	6	6.5	3.75	5.416666667	0.466666667	0.8825	1.66	1.003055556	6	6.5	3.25	5.25	0.93	0.6275	1.2025	0.92
Mujer	18	14:15	97	relax	0.495663337	0.033622007	76.9135	23.0773	3.3329	22.9934	76.878	0.2991	5.75	5.5	4.25	5.166666667	0.4575	0.9975	0.515	0.656666667	4.75	4.25	4.5	4.5	1.045	1.24	1.1075	1.1308
Mujer	18	11:00	75	relax	1.442822466	0.163549707	43.3371	56.6491	0.765	60.686	39.3123	1.5437	4.5	6	3	4.5	1.035	1.2125	1.9575	1.401666667	5.25	6	3.25	4.833333333	2.47	2.13	1.54	2.0467
Mujer	19	9:45	85	control	0.04735256	0.048910136	NA	NA	NA	NA	NA	NA	6.5	6.75	6.25	6.5	0.69	0.4925	1.4	0.860833333	6.5	7	6.5	6.666666667	0.63	1.165	1.0525	0.9492
Mujer	21	12:40	87	relax	2.600483912	0.399376501	46.5401	53.4399	0.8709	NA	NA	NA	4.75	5.5	3.25	4.5	2.16	2.2175	1.25	1.875833333	4.5	6.25	3.25	4.666666667	1.2475	0.815	0.955	1.0058
Mujer	20	9:30	80	relax	0.811266403	0.298623995	65.913	34.0455	1.936	61.5723	38.4246	1.6024	6.5	6.25	2.75	5.166666667	1.075	0.5925	1.075	0.914166667	6	7	3	5.333333333	0.855	0.8175	0.775	0.8158
Mujer	20	14:30	85	relax	1.79411621	0.235641449	66.0661	33.9178	1.9478	NA	NA	NA	5.75	6	3.75	5.166666667	0.31	0.2875	0.44	0.345833333	6.25	6.75	4	5.666666667	0.285	0.33	0.7575	0.4575
Mujer	21	11:14	77	control	0.106338501	0.118321631	31.6197	68.2906	0.463	44.4866	55.3629	0.8035	5.25	5	4.75	5	NA	NA	NA	NA	4	5.5	5	4.833333333	NA	NA	NA	NA
Hombre	18	10:30	90	control	8.167124461	7.728109098	38.6129	61.3479	0.6294	8.8671	91.0288	0.0974	5.75	7	3.75	5.5	0.4675	0.9025	1.7075	1.025833333	5	7	5	5.666666667	0.5075	0.9	0.4425	0.6167
Mujer	18	15:00	75	control	0.34732693	0.318142574	36.4445	63.4086	0.5748	31.9457	68.0336	0.4696	5.5	6	4.5	5.333333333	0.445	0.8075	1.6825	0.978333333	6	5.25	5.5	5.583333333	0.965	1.14	0.2875	0.7975
Mujer	18	18:15	99	control	5.330323552	5.967968087	65.9199	33.9315	1.9427	57.8044	42.0989	1.3731	4.75	6	4	4.916666667	0.7325	1.735	1.825	1.430833333	4.25	6	3.5	4.583333333	1.6325	1.3675	1.5225	1.5075
Mujer	19	11:30	87	relax	0.074608953	0.079838372	85.6909	14.3057	5.99	57.6516	42.3307	1.3619	4.75	6.75	4.25	5.25	0.42	0.67	0.87	0.653333333	6.25	7	4.25	5.833333333	0.8075	0.6875	1.0575	0.8508
Mujer	18	11:00	87	relax	3.135785327	0.502237971	83.5901	16.4088	5.0942	72.231	27.7603	2.6019	3.25	5.75	3.5	4.166666667	1.81	1.875	1.7	1.795	4.25	5.25	4.75	4.75	0.675	0.92	0.2233	0.6061
Hombre	23	12:41	90	control	0.053302149	0.057811106	42.0048	57.9654	0.7247	42.9907	56.9984	0.7542	5.25	5	5.5	5.25	NA	NA	NA	NA	5.25	4.25	5.5	5	NA	NA	NA	NA
Mujer	20	16:30	95	relax	2.099248014	0.684546666	63.1533	36.0577	1.7515	34.9972	64.9963	0.5384	5.25	6	5.5	5.583333333	1.0375	2.915	1.5875	1.846666667	6.5	6.25	6.25	6.333333333	1.33	2.035	1.22	1.5283
Mujer	23	18:00	75	relax	1.8959092	1.639874967	70.0819	29.9108	2.343	57.5664	42.4323	1.3567	4.25	2.75	5.5	4.166666667	0.38	0.455	0.5425	0.459166667	4.5	3.5	5.75	4.583333333	0.5725	0.665	0.3475	0.5283
Mujer	21	14:00	85	relax	0.277673296	0.27607934	62.5686	37.3917	1.6733	27.4778	72.517	0.3789	5	2.75	6	4.583333333	1.3325	1.64	2.115	1.695833333	5.5	4.75	5.25	5.166666667	1.7525	2.6175	3.0925	2.4875
Mujer	23	12:00	90	control	0.296085624	0.296085624	NA	NA	NA	NA	NA	NA	6	6.75	5.5	6.083333333	NA	NA	NA	NA	5.75	6.5	5.25	5.833333333	NA	NA	NA	NA
Hombre	21	14:00	85	relax	0.22337254	0.17074384	69.9362	30.0446	2.3277	61.909	38.0642	1.6264	6.5	4.75	4	5.083333333	2.4625	2.03	1.71	2.0675	6.5	5.25	4.25	5.333333333	0.8825	0.6	1.1575	0.88
Mujer	19	16:30	77	control	0.186688953	0.19025072	60.6061	39.3334	1.5408	59.6791	40.2571	1.4824	5.25	4.25	2.75	4.083333333	1.65	1.3925	1.0725	1.371666667	4.25	4.75	3	4	0.635	0.8825	1.7675	1.095
Mujer	24	12:00	75	relax	3.425869274	0.101993503	42.5384	57.4414	0.7406	18.2472	81.7272	0.2233	4.75	5	4.25	4.666666667	1.265	1.1075	1.3675	1.246666667	5.75	6	5.75	5.833333333	1.145	1.0275	0.925	1.0325
Mujer	24	12:00	90	relax	0.561007871	0.298878324	55.9801	43.8684	1.2761	53.408	46.5846	1.1465	6.5	7	6.5	6.666666667	1.385	1.19	0.665	1.08	7	6.75	6.75	6.833333333	0.9275	0.83	0.5925	0.7833
Mujer	19	10:00	87	control	0.723507556	0.51165835	35.1464	64.8189	0.5422	73.8918	26.0478	2.8368	4	4.5	5	4.5	3.7425	2.056666667	1.39	2.396388889	4.25	4.25	4	4.166666667	0.9625	3.17	1.5825	1.905
Hombre	18	9:15	99	control	0.563231726	0.512813901	59.3086	40.6435	1.4592	63.7705	36.2226	1.7605	6.5	6.75	6.25	6.5	0.805	1.3725	0.816666667	0.998055556	6.25	7	6.75	6.666666667	0.6675	0.9625	0.4075	0.6792
Hombre	29	15:00	75	relax	4.88979599	1.606422503	67.9768	31.9631	2.1267	62.7108	37.2835	1.682	6.75	5.5	3.75	5.333333333	1.49	0.8075	0.6525	0.983333333	6.5	6.5	5.25	6.083333333	0.8525	2.015	0.6233	1.1636
Mujer	21	10:35	90	control	0.131663946	0.129445351	32.0988	67.8917	0.4728	34.654	65.3077	0.5306	6	7	5.25	6.083333333	NA	NA	NA	NA	5.75	7	5.25	6	NA	NA	NA	NA
Hombre	23	12:00	87	relax	2.422226091	1.485192652	64.0787	35.9099	1.7844	57.8701	42.1252	1.3738	4	4.75	5.25	4.666666667	1.9575	3.0175	2.1275	2.3675	4.75	5.25	5.75	5.25	1.495	2.4375	1.86	1.9308
Hombre	24	13:30	80	control	1.776710399	1.176447382	43.343	56.583	0.766	58.8892	41.0645	1.4341	5	5.25	5.25	5.166666667	1.595	0.8	1.2675	1.220833333	5	5	4.25	4.75	0.81	0.41	1.42	0.88
Mujer	19	11:30	80	relax	0.925552532	0.179607821	55.5529	44.4445	1.2499	51.6341	48.3613	1.0677	3	5.75	4	4.25	1.2675	1.625	1.4375	1.443333333	3.5	6.25	5.5	5.083333333	0.6275	0.73	1.135	0.8308
Mujer	21	12:52	87	control	0.271005546	0.268111684	38.1152	61.8388	0.6164	55.5728	44.3782	1.2523	5.25	5.5	6.5	5.75	NA	NA	NA	NA	5.25	6.5	6.75	6.166666667	NA	NA	NA	NA
Hombre	22	8:00	96	control	NA	NA	26.6287	73.306	0.3633	39.4301	60.4912	0.6518	6.75	5.75	4	5.5	1.3875	3.21	1.993333333	2.196944444	7	7	4.25	6.083333333	0.81	0.41	1.42	0.88
Mujer	18	10:15	99	control	2.20372298	1.917688617	28.8131	71.035	0.4056	25.076	74.2567	0.3377	5.5	5.25	6	5.583333333	1.635	1.74	1.35	1.575	5.25	4.75	5.5	5.166666667	1.6775	2.01	1.51	1.7325
Mujer	20	10:00	87	relax	1.03769562	0.310701416	70.7125	29.2749	2.4155	26.0629	73.8956	0.3527	4.5	4	4.75	4.416666667	5.0125	5.5775	1.665	4.085	4	3.5	4.75	4.083333333	3.4375	2.1275	3.13	2.8983
Hombre	20	11:00	90	relax	NA	NA	77.636	22.3569	3.4726	64.8774	35.1088	1.8479	4.5	4.25	4.75	4.5	5.8275	7.6375	6.05	6.505	5.5	4.25	5.5	5.083333333	5.375	6.0975	5.3125	5.595
Mujer	21	8:40	87	control	0.23149776	0.254588628	83.0808	16.9191	4.9105	49.6837	50.3037	0.9877	3.25	6.75	4.5	4.833333333	NA	NA	NA	NA	2.75	7	5	4.916666667	NA	NA	NA	NA
Hombre	19	12:45	90	relax	2.005848502	0.329922297	56.0797	43.9188	1.2769	45.071	54.9255	0.8206	6.5	5	5.5	5.666666667	0.3725	0.4575	0.2275	0.3525	5.75	6	5.75	5.833333333	0.8625	0.9825	0.8675	0.9042
Mujer	31	10:00	87	relax	3.413900224	0.504067905	38.6894	61.1631	0.6326	66.6231	33.3428	1.9981	4.75	2.25	5.25	4.083333333	1.1175	2.35	1.35	1.605833333	5.5	3.25	6	4.916666667	0.4	1.2475	1.0775	0.9083
Mujer	18	12:45	97	control	4.186382588	4.317492426	74.7211	25.2316	2.9614	64.8982	35.0715	1.8505	4.25	5	3.75	4.333333333	1.525	3.7025	3.2275	2.818333333	3.75	4.5	2.75	3.666666667	NA	NA	NA	NA
Mujer	19	11:30	96	control	3.787172375	3.14071512	NA	NA	NA	NA	NA	NA	6	6.75	5.25	6	1.17	5.575	6.4075	4.384166667	6	6.75	6	6.25	NA	NA	NA	NA
Mujer	18	9:00	99	control	NA	NA	NA	NA	NA	NA	NA	NA	6.75	5.5	7	6.416666667	1.19	2.4725	2.3975	2.02	7	5.5	6	6.166666667	2.25	0.6133	3.995	2.2861
Mujer	22	15:55	95	control	2.109270471	2.433564928	37.7298	62.1415	0.6072	57.8025	42.1774	1.3705	6.5	6	6.5	6.333333333	NA	NA	NA	NA	6	6.5	5.75	6.083333333	NA	NA	NA	NA
Hombre	22	12:45	80	relax	3.431903178	2.838050041	65.1167	34.8824	1.8668	77.1532	22.8444	3.3773	5	4.25	5	4.75	1.6725	1.685	2.19	1.849166667	5	4.5	4.75	4.75	1.6125	2.3975	1.7875	1.9325
